# Supplementary material for: Bacteriocin Production by Escherichia coli during Biofilm Development
Source: Foods. 2022 Sep 1;11(17):2652. doi: 10.3390/foods11172652 (PMC9455227; doi:10.3390/foods11172652)
Supplement: Supplementary file 1 [file foods-11-02652-s001.zip]

Archive with 1 entries (1 files):
- foods-1863955-supplementary.pdf
